# Supplementary material for: Five-year serological and clinical evolution of chronic Chagas disease patients in Cochabamba, Bolivia
Source: PLoS Negl Trop Dis. 2023 Dec 29;17(12):e0011498. doi: 10.1371/journal.pntd.0011498 (PMC10756508; doi:10.1371/journal.pntd.0011498)
Supplement: S2 Table — (XLSX) [file pntd.0011498.s002.xlsx]

## Sheet: Sheet2
Patient_Code	Sex	DOB	Age	Location	Start_Date_RX	End_Date_RX	Years_Followed	Initial_ECG_Date	ECG_Kuschnir	Kuschnir_Readout	Diagnosis Date	Diagnosis Method	Number ECG Done	Date_Last_ECG	Baseline_Change	Change_Type	Cardio_Asymp	Typical Chestpain	Atypical Chestpain	Syncope	Palpitation	Edema	Dyspnoea	Lipothymia	Other_Cardio	Digestive_Asymp	Solid Dysphagia	Liquid Dysphagia	Regurgitation	Dyspepsia	Constipation	Abdominal Distention	Pyrosis	Other_Digestive	Change_Baseline_Cardio_Digestive	Type of Change and Year	T1_ Test_1	T1_Valor_1	T1_Cutoff_1	T1_SC_1	T1_Result_1	T1_Examdate_1	T1_ Test_2	T1_Valor_2	T1_Cutoff_2	T1_SC_2	T1_Result_2	T1_Examdate_2	T1_ HAITest_2
A1102780	2	1954-01-12	57	Urban	2011-02-09	2011-05-04	7	2011-02-01	1	HBAI	2011-01-19	ELISA C Y R	6	2018-07-19	0	NA	Yes	Missing	Missing	Missing	Missing	Missing	Missing	Missing	Missing	Yes	Missing	Missing	Missing	Missing	Missing	Missing	Missing	Missing	0	ASINTOMATICO	Total Antigen	3	0.26	11.5385	Positive	2011-01-19	Recombinant	3	0.354	8.47458	Positive	2011-01-19
G1301063	1	1970-03-22	43	Urban	2013-10-01	2013-12-04	5	2013-09-23	1	BRADICARDIA SINUSAL	2013-09-02	ELISA C Y R	5	2018-11-23	0	NA	Missing	Missing	Missing	Missing	Yes	Missing	Missing	Missing	Missing	Missing	Missing	Missing	Missing	Yes	Missing	Missing	Missing	Missing	2	ASINTOMATICO DESDE 2014,RESTITUCION INTESTINAL 2018	Total Antigen	1.404	0.262	5.35878	Positive	2013-09-02	Recombinant	2.732	0.357	7.65266	Positive	2013-09-02
R1103890	1	1971-07-14	41	Urban	2012-09-12	2012-11-21	7	2011-09-12	0	doedit "C:\Users\mskjefte\OneDrive - Population Services International\Documents\5 YR CD DO FILE Feb 11.do"	2011-08-25	ELISA C Y R	6	2019-01-24	0	NA	Missing	Missing	Yes	Missing	Yes	Missing	Missing	Missing	Missing	Missing	Missing	Missing	Missing	Yes	Missing	Yes	Missing	Missing	1	ASINTOMATICO DESDE 2013, HEMORROIDES, DOLOR HEMIABDOMEN 2014	Total Antigen	3	0.26	11.5385	Positive	2011-08-25	Recombinant	3	0.367	8.17439	Positive	2011-08-25
G1103026	1	1958-04-14	52	Urban	2011-03-25	2011-05-27	7	2011-03-24	0	NA	2011-03-09	ELISA C Y R	7	2018-10-04	0	NA	Yes	Missing	Missing	Missing	Missing	Missing	Missing	Missing	Missing	Missing	Missing	Missing	Missing	Yes	Missing	Missing	Missing	Missing	1	POLIPOS EN COLON,DISTENSION ABDOMINAL POSTPRANDIAL,EXTREÑIMIENTO 2013	Total Antigen	3	0.266	11.2782	Positive	2011-03-09	Recombinant	3	0.346	8.67052	Positive	2011-03-09
A1301012	1	1960-07-16	53	Urban	2013-09-30	2013-12-07	5	2013-09-05	0	NA	2013-08-20	ELISA C Y R	4	2018-05-11	0	NA	Yes	Missing	Missing	Missing	Missing	Missing	Missing	Missing	Missing	Yes	Missing	Missing	Missing	Missing	Missing	Missing	Missing	Missing	0	ASINTOMATICO	Total Antigen	1.777	0.222	8.0045	Positive	2013-08-20	Recombinant	2.794	0.358	7.80447	Positive	2013-08-20
A1102975	1	1982-09-17	28	Rural	2011-03-27	2011-05-24	7	2011-03-15	0	NA	2011-02-25	ELISA C Y R	7	2018-10-05	0	NA	Missing	Missing	Yes	Yes	Missing	Missing	Missing	Missing	Missing	Missing	Missing	Missing	Missing	Yes	Missing	Missing	Missing	Missing	2	ASINTOMATICO DESDE 2012	Total Antigen	3	0.249	12.0482	Positive	2011-02-25	Recombinant	2.8	0.346	8.09249	Positive	2011-02-25
A0900345	1	1982-01-05	27	Rural	2009-10-20	2009-12-25	9	2009-10-09	0	NA	2009-10-07	HAI Y ELISA C	4	2018-07-19	0	NA	Yes	Missing	Missing	Missing	Missing	Missing	Missing	Missing	Missing	Yes	Missing	Missing	Missing	Missing	Missing	Missing	Missing	Missing	0	ASINTOMATICO	Total Antigen	3.106	0.221	14.0543	Positive	2009-10-07							HAI
A1002119	1	1952-08-02	58	Rural	2011-03-15	2011-05-21	7	2010-09-01	0	NA	2010-08-13	HAI Y ELISA C	5	2018-04-09	0	NA	Missing	Missing	Yes	Missing	Missing	Missing	Missing	Missing	Missing	Missing	Missing	Missing	Missing	Yes	Missing	Missing	Yes	Missing	2	ASINTOMATICO DESDE 2014	Total Antigen	3	0.258	11.6279	Positive	2010-08-13							HAI
A1001742	2	1961-07-23	49	Urban	2010-11-19	2011-01-29	7	2010-06-30	1	BRADICARDIA SINUSAL	2010-06-02	HAI Y ELISA C	6	2018-08-27	0	NA	Missing	Missing	Yes	Missing	Yes	Missing	Missing	Missing	Missing	Yes	Missing	Missing	Missing	Missing	Missing	Missing	Missing	Missing	2	ASINTOMATICO DESDE 2013	Total Antigen	3.026	0.209	14.4785	Positive	2010-06-02							HAI
A1001073	2	1961-08-18	48	Rural	2010-02-27	2010-05-02	8	2010-02-19	0	NA	2010-02-18	HAI Y ELISA C	4	2018-04-05	0	NA	Missing	Missing	Yes	Missing	Missing	Missing	Missing	Missing	Missing	Missing	Missing	Missing	Missing	Yes	Missing	Missing	Missing	Missing	2	ASINTOMATICO DESDE 2012	Total Antigen	1.558	0.208	7.49038	Positive	2010-02-18							HAI
A1001481	2	1960-04-25	50	Rural	2010-05-27	2010-08-01	8	2010-05-05	1	HBAI	2010-04-19	HAI Y ELISA C	6	2018-07-19	0	NA	Yes	Missing	Missing	Missing	Missing	Missing	Missing	Missing	Missing	Yes	Missing	Missing	Missing	Missing	Missing	Missing	Missing	Missing	0	ASINTOMATICO	Total Antigen	3.005	0.208	14.4471	Positive	2010-04-19							HAI
A1002251	1	1961-04-20	51	Rural	2013-02-19	2013-04-26	5	2010-09-28	0	NA	2010-09-09	HAI Y ELISA C	6	2018-10-04	0	NA	Missing	Missing	Yes	Yes	Missing	Missing	Missing	Missing	Missing	Yes	Missing	Missing	Missing	Missing	Missing	Missing	Missing	Missing	2	ASINTOMATICO DESDE 2013	Total Antigen	3	0.271	11.0701	Positive	2010-09-09							HAI
A1301013	2	1958-10-29	54	Urban	2013-09-30	2013-12-03	5	2013-09-05	1	HBAI	2013-08-20	ELISA C Y R	4	2018-05-11	2	ECG NORMAL 2016	Yes	Missing	Missing	Missing	Missing	Missing	Missing	Missing	Missing	Yes	Missing	Missing	Missing	Missing	Missing	Missing	Missing	Missing	0	ASINTOMATICO	Total Antigen	0.549	0.222	2.47297	Positive	2013-08-20	Recombinant	2.676	0.358	7.47486	Positive	2013-08-20
C1002236	1	1952-08-27	58	Urban	2010-11-08	2011-01-10	7	2010-09-27	0	NA	2010-09-06	HAI Y ELISA C	5	2018-10-22	1	PROLONGACION DEL INTERVALO PR 2014 a 2018	Yes	Missing	Missing	Missing	Missing	Missing	Missing	Missing	Missing	Yes	Missing	Missing	Missing	Missing	Missing	Missing	Missing	Missing	0	ASINTOMATICO	Total Antigen	3	0.271	11.0701	Positive	2010-09-06							HAI
C1300505	2	1965-09-13	47	Rural	2013-07-16	2013-09-17	5	2013-05-23	1	EXTRASISTOLES VENTRICULARES	2013-05-14	ELISA C Y R	5	2018-11-06	2	NA	Yes	Missing	Missing	Missing	Missing	Missing	Missing	Missing	Missing	Yes	Missing	Missing	Missing	Missing	Missing	Missing	Missing	Missing	0	ASINTOMATICO	Total Antigen	2.574	0.18	14.3	Positive	2013-05-14	Recombinant	1.573	0.361	4.35734	Positive	2013-05-14
B1104480	2	1959-02-13	53	Urban	2012-09-28	2012-12-07	6	2011-12-19	0	NA	2011-12-16	ELISA C Y R	5	2018-03-01	0	NA	Yes	Missing	Missing	Missing	Missing	Missing	Missing	Missing	Missing	Missing	Missing	Missing	Missing	Yes	Missing	Missing	Missing	Missing	2	ASINTOMATICO DESDE 2013	Total Antigen	2.875	0.248	11.5927	Positive	2011-12-16	Recombinant	3	0.346	8.67052	Positive	2011-12-16
A1104208	2	1986-09-07	25	Urban	2012-05-15	2012-07-26	5	2011-11-07	0	NA	2011-10-28	ELISA C Y R	5	2017-09-08	0	NA	Yes	Missing	Missing	Missing	Missing	Missing	Missing	Missing	Missing	Yes	Missing	Missing	Missing	Missing	Missing	Missing	Missing	Missing	0	ASINTOMATICO	Total Antigen	3	0.25	12	Positive	2011-10-28	Recombinant	0.556	0.352	1.57955	Positive	2011-10-28
B1001018	1	1959-01-01	51	Rural	2010-02-20	2010-05-10	8	2010-02-05	0	NA	2010-02-04	HAI Y ELISA C	7	2018-10-26	0	NA	Missing	Missing	Yes	Missing	Missing	Missing	Missing	Missing	Missing	Yes	Missing	Missing	Missing	Missing	Missing	Missing	Missing	Missing	2	ASINTOMATICO DESDE 2012	Total Antigen	2.983	0.209	14.2727	Positive	2010-02-04							HAI
B1300285	1	1987-09-06	25	Rural	2013-08-09	2013-10-18	6	2013-04-04	0	NA	2013-03-21	ELISA C Y R	5	2019-03-12	0	NA	Yes	Missing	Missing	Missing	Missing	Missing	Missing	Missing	Missing	Yes	Missing	Missing	Missing	Missing	Missing	Missing	Missing	Missing	0	ASINTOMATICO	Total Antigen	2.078	0.213	9.75587	Positive	2013-03-21	Recombinant	3	0.351	8.54701	Positive	2013-03-21
J0900691	1	1950-07-25	59	Rural	2010-01-23	2010-03-26	9	2009-11-16	0	NA	2009-11-30	HAI Y ELISA C	8	2019-04-15	0	NA	Missing	Missing	Yes	Missing	Yes	Missing	Missing	Missing	Missing	Yes	Missing	Missing	Missing	Missing	Missing	Missing	Missing	Missing	2	ASINTOMATICO DESDE 2011	Total Antigen	2.858	0.211	13.545	Positive	2009-11-30							HAI
R1001443	1	1965-06-05	44	Rural	2010-04-22	2010-06-22	8	2010-04-15	0	NA	2010-04-13	HAI Y ELISA C	8	2018-10-26	0	NA	Missing	Missing	Yes	Missing	Yes	Missing	Missing	Missing	Missing	Yes	Missing	Missing	Missing	Missing	Missing	Missing	Missing	Missing	0	CONTINUA CON DOLOR ATIPICO	Total Antigen	2.716	0.208	13.0577	Positive	2010-04-13							HAI
R1300624	1	1954-08-14	58	Urban	2013-07-01	2013-09-03	6	2013-06-14	0	NA	2013-05-28	ELISA C Y R	5	2019-10-09	0	NA	Yes	Missing	Missing	Missing	Missing	Missing	Missing	Missing	Missing	Missing	Yes	Missing	Missing	Missing	Missing	Yes	Missing	Missing	2	ASINTOMATICO DESDE 2014	Total Antigen	2.042	0.231	8.83983	Positive	2013-05-28	Recombinant	3	0.361	8.31025	Positive	2013-05-28
O1002094	2	1962-06-22	48	Rural	2010-10-23	2010-12-28	9	2010-08-27	0	NA	2010-08-09	HAI Y ELISA C	8	2019-02-01	0	NA	Missing	Missing	Yes	Yes	Missing	Missing	Missing	Missing	Missing	Missing	Missing	Missing	Missing	Yes	Yes	Missing	Missing	Missing	0	ASINTOMATICO DESDE 2013	Total Antigen	3	0.253	11.8577	Positive	2010-08-09							HAI
O1103214	1	1986-12-19	25	Rural	2012-01-18	2012-03-19	5	2011-05-03	0	NA	2011-04-13	ELISA C Y R	5	2017-04-13	0	NA	Yes	Missing	Missing	Missing	Missing	Missing	Missing	Missing	Missing	Yes	Missing	Missing	Missing	Missing	Missing	Missing	Missing	Missing	0	ASINTOMATICO	Total Antigen	2.91	0.248	11.7339	Positive	2011-12-16	Recombinant	3	0.346	8.67052	Positive	2011-12-16
O1104457	1	1980-10-27	31	Urban	2012-09-27	2012-07-04	6	2011-12-16	0	NA	2011-12-13	ELISA C Y R	5	2018-04-26	0	NA	Missing	Missing	Yes	Missing	Missing	Missing	Missing	Missing	Missing	Missing	Missing	Missing	Missing	Yes	Missing	Yes	Missing	Missing	2	ASINTOMATICO DESDE 2013	Total Antigen	2.838	0.259	10.9575	Positive	2011-12-13	Recombinant	3	0.353	8.49858	Positive	2011-12-13
C1103612	2	1989-03-17	23	Urban	2013-01-29	2013-04-01	6	2011-07-11	0	NA	2011-07-06	ELISA C Y R	4	2019-05-17	0	NA	Yes	Missing	Missing	Missing	Missing	Missing	Missing	Missing	Missing	Yes	Missing	Missing	Missing	Missing	Missing	Missing	Missing	Missing	0	ASINTOMATICO	Total Antigen	3	0.252	11.9048	Positive	2011-07-06	Recombinant	3	0.351	8.54701	Positive	2011-07-06
C1103929	2	1989-12-30	22	Urban	2012-04-02	2012-06-09	7	2011-09-20	0	NA	2011-08-31	ELISA C Y R	6	2019-02-11	0	NA	Yes	Missing	Missing	Missing	Missing	Missing	Missing	Missing	Missing	Yes	Missing	Missing	Missing	Missing	Missing	Missing	Missing	Missing	0	ASINTOMATICO	Total Antigen	3	0.26	11.5385	Positive	2011-08-31	Recombinant	2.765	0.352	7.85511	Positive	2011-08-31
C1301085	1	1980-08-01	33	Rural	2013-10-03	2013-12-05	5	2013-09-26	0	NA	2013-09-02	ELISA C Y R	4	2018-04-06	0	NA	Missing	Missing	Yes	Missing	Missing	Missing	Missing	Missing	Missing	Yes	Missing	Missing	Missing	Missing	Missing	Missing	Missing	Missing	2	ASINTOMATICO DESDE 2015	Total Antigen	2.591	0.262	9.88931	Positive	2013-09-02	Recombinant	3	0.357	8.40336	Positive	2013-09-02
E1001022	2	1970-05-29	39	Rural	2010-04-12	2010-06-18	8	2010-02-05	2	BRD + HBAI	2010-02-04	HAI Y ELISA C	6	2018-10-24	0	NA	Missing	Missing	Yes	Missing	Missing	Missing	Missing	Missing	Missing	Missing	Missing	Missing	Missing	Missing	Missing	Missing	Yes	Missing	2	ASINTOMATICO DESDE 2012	Total Antigen	2.966	0.209	14.1914	Positive	2010-02-04							HAI
E1002006	1	1960-07-16	50	Urban	2010-11-23	2011-01-29	8	2010-08-12	1	BRADICARDIA SINUSAL	2010-07-22	HAI Y ELISA C	7	2019-04-24	0	ECG NORMAL 2013 AL 2017, BRADICARDIA SINUSAL 2018 Y 2019	Yes	Missing	Missing	Missing	Missing	Missing	Missing	Missing	Missing	Yes	Missing	Missing	Missing	Missing	Missing	Missing	Missing	Missing	0	ASINTOMATICO	Total Antigen	3	0.261	11.4943	Positive	2010-07-22							HAI
F1002380	2	1974-11-06	36	Urban	2011-04-05	2011-06-10	7	2010-10-21	0	NA	2010-10-08	HAI Y ELISA C	6	2018-08-31	0	NA	Missing	Missing	Yes	Missing	Missing	Missing	Missing	Missing	Missing	Yes	Missing	Missing	Missing	Missing	Missing	Missing	Missing	Missing	2	ASINTOMATICO DESDE 2012	Total Antigen	3	0.253	11.8577	Positive	2010-10-08							HAI
F1001032	2	1953-01-31	57	Rural	2010-03-01	2010-03-06	8	2010-02-08	0	NA	2010-02-05	HAI Y ELISA C	8	2018-09-07	0	NA	Missing	Missing	Yes	Missing	Missing	Missing	Missing	Missing	Missing	Missing	Missing	Missing	Missing	Yes	Missing	Yes	Missing	Missing	2	ASINTOMATICO DESDE 2018	Total Antigen	2.95	0.209	14.1148	Positive	2010-02-05							HAI
F1300207	1	1974-09-19	38	Urban	2013-05-14	2013-07-16	5	2013-05-03	0	NA	2013-03-01	ELISA C Y R	5	2018-12-10	0	NA	Yes	Missing	Missing	Missing	Missing	Missing	Missing	Missing	Missing	Missing	Missing	Missing	Missing	Yes	Missing	Yes	Missing	Missing	2	ASINTOMATICO DESDE 2014	Total Antigen	1.457	0.192	7.58854	Positive	2013-04-04	Recombinant	1.98	0.356	5.5618	Positive	2013-04-04
F1300447	2	1976-09-09	36	Urban	2013-05-27	2013-08-01	5	2013-05-15	2	HBAI+ BIRD+ ALTERACIONES DE LA ONDA T	2013-04-30	ELISA C Y R	5	2018-08-10	0	NA	Yes	Missing	Missing	Missing	Missing	Missing	Missing	Missing	Missing	Missing	Yes	Yes	Missing	Missing	Missing	Missing	Missing	Missing	2	ASINTOMATICO DESDE 2014	Total Antigen	2.484	0.223	11.139	Positive	2013-04-30	Recombinant	3	0.355	8.4507	Positive	2013-04-30
M1103440	1	1969-08-02	42	Rural	2012-06-16	2012-08-16	6	2011-06-07	0	NA	2011-05-26	ELISA C Y R	6	2018-08-20	0	NA	Yes	Missing	Missing	Missing	Missing	Missing	Missing	Missing	Missing	Missing	Missing	Missing	Missing	Yes	Yes	Yes	Missing	Missing	2	ASINTOMATICO DESDE 2013	Total Antigen	1.726	0.258	6.68992	Positive	2011-05-26	Recombinant	3	0.307	9.77199	Positive	2011-05-26
M0900442	1	1957-02-20	52	Urban	2009-10-26	2009-12-29	9	2009-10-15	0	NA	2009-10-19	HAI Y ELISA C	4	2018-10-01	0	NA	Yes	Missing	Missing	Missing	Missing	Missing	Missing	Missing	Missing	Yes	Missing	Missing	Missing	Missing	Missing	Missing	Missing	Missing	0	ASINTOMATICO DESDE 2013	Total Antigen	2.962	0.212	13.9717	Positive	2009-10-19							HAI
M1002642	1	1978-04-19	32	Urban	2011-02-09	2011-04-07	7	2010-12-09	0	NA	2010-11-21	HAI Y ELISA C	4	2018-07-20	0	NA	Missing	Missing	Yes	Missing	Missing	Missing	Missing	Missing	Missing	Missing	Missing	Missing	Missing	Missing	Missing	Yes	Missing	Missing	2	ASINTOMATICO DESDE 2012	Total Antigen	3	0.255	11.7647	Positive	2010-11-24							HAI
M1002176	1	1980-12-29	30	Urban	2011-01-19	2011-03-17	7	2010-09-30	0	NA	2010-08-25	HAI Y ELISA C	6	2018-04-17	0	NA	Yes	Missing	Missing	Missing	Missing	Missing	Missing	Missing	Missing	Missing	Missing	Missing	Yes	Missing	Missing	Yes	Missing	Missing	2	ASINTOMATICO DESDE 2012	Total Antigen	3	0.254	11.811	Positive	2010-08-25							HAI
M1001764	1	1958-11-16	51	Rural	2010-06-25	2010-09-08	8	2010-06-24	0	NA	2010-06-08	HAI Y ELISA C	8	2018-07-31	0	NA	Missing	Missing	Yes	Missing	Missing	Missing	Missing	Missing	Missing	Missing	Missing	Missing	Missing	Yes	Missing	Yes	Yes	Missing	2	ASINTOMATICO DESDE 2012	Total Antigen	3.159	0.209	15.1148	Positive	2010-06-08							HAI
M1103039	2	1962-07-22	48	Urban	2011-03-31	2011-06-06	7	2011-03-29	0	NA	2011-03-14	ELISA C Y R	6	2018-10-15	0	NA	Yes	Missing	Missing	Missing	Missing	Missing	Missing	Missing	Missing	Yes	Missing	Missing	Missing	Missing	Missing	Missing	Missing	Missing	0	ASINTOMATICO	Total Antigen	3	0.25	12	Positive	2011-03-14	Recombinant	3	0.349	8.59599	Positive	2011-03-14
M1001768	1	1987-02-23	23	Rural	2010-10-29	2011-01-11	7	2010-06-25	0	NA	2010-06-09	HAI Y ELISA C	7	2018-10-17	0	NA	Yes	Missing	Missing	Missing	Missing	Missing	Missing	Missing	Missing	Missing	Missing	Missing	Missing	Yes	Missing	Missing	Yes	Missing	2	ASINTOMATICO DESDE 2012	Total Antigen	3.013	0.209	14.4163	Positive	2010-06-08							HAI
M1001429	1	1978-07-07	32	Urban	2011-02-04	2011-04-03	7	2010-04-27	0	NA	2010-04-09	HAI Y ELISA C	7	2018-10-19	0	NA	Yes	Missing	Missing	Missing	Missing	Missing	Missing	Missing	Missing	Yes	Missing	Missing	Missing	Missing	Missing	Missing	Missing	Missing	0	ASINTOMATICO DESDE 2012	Total Antigen	2.408	0.21	11.4667	Positive	2010-04-09							HAI
J0900444	1	1958-10-03	51	Urban	2010-01-19	2010-04-20	8	2009-10-26	0	NA	2009-10-26	HAI Y ELISA C	6	2018-04-19	1	HBAI 2014	Yes	Missing	Missing	Missing	Missing	Missing	Missing	Missing	Missing	Yes	Missing	Missing	Missing	Missing	Missing	Missing	Missing	Missing	0	ASINTOMATICO	Total Antigen	2.661	0.245	10.8612	Positive	2011-06-09	Recombinant	2.688	0.349	7.70201	Positive	2011-06-09
J1001766	1	1960-06-06	50	Urban	2011-03-23	2011-05-27	7	2010-06-25	1	HBAI	2010-06-08	HAI Y ELISA C	7	2018-07-25	0	NA	Yes	Missing	Missing	Missing	Missing	Missing	Missing	Missing	Missing	Yes	Missing	Missing	Missing	Missing	Missing	Missing	Missing	Missing	0	ASINTOMATICO	Total Antigen	3.149	0.209	15.067	Positive	2010-06-08							HAI
J1002671	2	1971-08-01	39	Urban	2011-01-19	2011-04-04	7	2010-12-14	0	NA	2010-11-30	HAI Y ELISA C	7	2018-09-12	0	NA	Missing	Missing	Yes	Missing	Missing	Missing	Missing	Missing	Missing	Missing	Missing	Missing	Missing	Yes	Missing	Yes	Yes	Missing	2	ASINTOMATICO DESDE 2012	Total Antigen	3	0.257	11.6732	Positive	2010-11-30							HAI
J1300154	1	1969-11-04	43	Urban	2013-03-11	2013-05-15	5	2013-02-28	0	NA	2013-02-22	ELISA C Y R	5	2018-10-04	0	NA	Missing	Missing	Yes	Missing	Missing	Missing	Yes	Missing	Yes	Yes	Missing	Missing	Missing	Missing	Missing	Missing	Missing	Missing	2	ASINTOMATICO DESDE 2014	Total Antigen	3	0.245	12.2449	Positive	2013-02-22	Recombinant	3	0.344	8.72093	Positive	2013-02-22
L1002221	1	1973-02-04	37	Rural	2010-11-03	2011-01-04	8	2010-09-24	0	NA	2010-09-02	HAI Y ELISA C	8	2019-04-01	0	NA	Yes	Missing	Missing	Missing	Missing	Missing	Missing	Missing	Missing	Missing	Missing	Missing	Missing	Yes	Missing	Missing	Missing	Missing	0	CONTINUA CON DISPESIA	Total Antigen	3	0.271	11.0701	Positive	2010-09-02							HAI
L1103832	1	1955-09-23	57	Urban	2013-03-15	2013-05-18	5	2012-09-06	0	NA	2011-08-18	ELISA C Y R	5	2018-08-07	0	NA	Yes	Missing	Missing	Missing	Missing	Missing	Missing	Missing	Missing	Missing	Yes	Missing	Missing	Yes	Missing	Missing	Missing	Missing	2	ASINTOMATICO DESDE 2014	Total Antigen	0.35	0.249	1.40562	Positive	2011-08-18	Recombinant	2.6	0.343	7.58017	Positive	2011-08-18
L1300988	2	1976-11-19	36	Urban	2013-09-27	2013-12-03	5	2013-08-29	0	NA	2013-08-09	ELISA C Y R	5	2018-11-05	0	NA	Missing	Missing	Yes	Missing	Missing	Missing	Missing	Missing	Missing	Yes	Missing	Missing	Missing	Missing	Missing	Missing	Missing	Missing	2	ASINTOMATICO DESDE 2014	Total Antigen	1.304	0.209	6.23923	Positive	2013-08-09	Recombinant	3	0.35	8.57143	Positive	2013-08-09
C1000991	1	1961-07-25	51	Rural	2013-02-08	2013-04-14	5	2013-01-23	0	NA	2010-01-28	HAI Y ELISA C	5	2018-05-28	0	NA	Yes	Missing	Missing	Missing	Missing	Missing	Missing	Missing	Missing	Missing	Missing	Missing	Missing	Yes	Missing	Missing	Missing	Missing	2	ASINTOMATICO DESDE 2014	Total Antigen	2.594	0.209	12.4115	Positive	2010-01-28							HAI
C1102829	1	1972-04-24	38	Urban	2011-02-20	2011-05-01	8	2011-02-11	0	NA	2011-01-27	ELISA C Y R	8	2019-03-08	0	NA	Missing	Missing	Yes	Yes	Missing	Missing	Missing	Missing	Missing	Yes	Missing	Missing	Missing	Missing	Missing	Missing	Missing	Missing	2	ASINTOMATICO DESDE 2013	Total Antigen	3	0.255	11.7647	Positive	2012-01-19	Recombinant	3	0.349	8.59599	Positive	2012-01-19
C1001728	1	1968-10-31	41	Rural	2010-07-14	2010-09-15	8	2010-06-17	0	NA	2010-06-01	HAI Y ELISA C	7	2018-04-23	0	NA	Missing	Missing	Missing	Missing	Yes	Missing	Missing	Missing	Missing	Missing	Missing	Missing	Missing	Yes	Missing	Missing	Yes	Missing	2	ASINTOMATICO DESDE 2012	Total Antigen	3.024	0.21	14.4	Positive	2010-06-01							HAI
A1300634	2	1962-12-25	50	Urban	2013-07-03	2013-09-24	5	2013-07-19	0	NA	2013-05-28	ELISA C Y R	6	2018-10-03	0	NA	Missing	Missing	Yes	Missing	Missing	Missing	Missing	Missing	Missing	Yes	Missing	Missing	Missing	Missing	Missing	Missing	Missing	Missing	2	ASINTOMATICO DESDE 2014	Total Antigen	1.562	0.231	6.7619	Positive	2013-05-28	Recombinant	2.386	0.361	6.60942	Positive	2013-05-28
C1001643	1	1955-03-07	55	Rural	2010-08-03	2010-10-05	8	2010-06-02	0	NA	2010-05-17	HAI Y ELISA C	8	2018-10-18	0	NA	Missing	Missing	Yes	Missing	Missing	Missing	Missing	Missing	Missing	Yes	Missing	Missing	Missing	Missing	Missing	Missing	Missing	Missing	2	ASINTOMATICO DESDE 2012	Total Antigen	3.068	0.21	14.6095	Positive	2010-05-17							HAI
M1001421	1	1967-05-10	42	Rural	2010-05-01	2010-06-27	8	2010-04-27	0	NA	2010-04-09	HAI Y ELISA C	6	2018-08-15	0	NA	Missing	Missing	Yes	Missing	Missing	Missing	Missing	Missing	Missing	Yes	Missing	Missing	Missing	Missing	Missing	Missing	Missing	Missing	2	ASINTOMATICO DESDE 2011	Total Antigen	3.05	0.21	14.5238	Positive	2010-04-09							HAI
O1300193	1	1963-05-26	49	Urban	2013-05-20	2013-07-31	5	2013-03-08	0	NA	2013-03-01	ELISA C Y R	5	2018-12-12	0	NA	Yes	Missing	Missing	Missing	Missing	Missing	Missing	Missing	Missing	Yes	Missing	Missing	Missing	Missing	Missing	Missing	Missing	Missing	0	ASINTOMATICO	Total Antigen	2.313	0.25	9.252	Positive	2013-03-01	Recombinant	3	0.35	8.57143	Positive	2013-03-01
P1300854	1	1969-02-08	44	Rural	2013-08-20	2013-10-20	5	2013-08-12	0	NA	2013-07-15	ELISA C Y R	4	2018-11-08	0	NA	Yes	Missing	Missing	Missing	Missing	Missing	Missing	Missing	Missing	Yes	Missing	Missing	Missing	Missing	Missing	Missing	Missing	Missing	0	ASINTOMATICO	Total Antigen	0.568	0.192	2.95833	Positive	2013-07-15	Recombinant	2.027	0.352	5.75852	Positive	2013-07-15
P1300931	1	1994-10-16	18	Urban	2013-09-16	2013-11-24	5	2013-08-20	0	NA	2013-07-26	ELISA C Y R	4	2018-10-24	0	NA	Yes	Missing	Missing	Missing	Missing	Missing	Missing	Missing	Missing	Yes	Missing	Missing	Missing	Missing	Missing	Missing	Missing	Missing	1	PALPITACONES 2016. SINCOPE 2018	Total Antigen	1.877	0.205	9.1561	Positive	2013-07-26	Recombinant	3	0.354	8.47458	Positive	2013-07-26
Q1103860	1	1963-09-11	49	Urban	2012-09-24	2012-12-04	6	2012-09-04	0	NA	2011-08-18	ELISA C Y R	5	2018-02-14	0	NA	Missing	Missing	Yes	Missing	Missing	Missing	Missing	Missing	Missing	Missing	Missing	Missing	Missing	Yes	Missing	Yes	Missing	Missing	2	ASINTOMATICO DESDE 2014	Total Antigen	0.944	0.249	3.79116	Positive	2011-08-18	Recombinant	1.726	0.343	5.03207	Positive	2011-08-18
R1002685	2	1979-08-20	31	Rural	2011-03-24	2011-06-02	7	2010-12-08	1	HBAI	2010-12-01	HAI Y ELISA C	6	2018-09-13	0	NA	Yes	Missing	Missing	Missing	Missing	Missing	Missing	Missing	Missing	Yes	Missing	Missing	Missing	Missing	Missing	Missing	Missing	Missing	0	ASINTOMATICO	Total Antigen	3	0.257	11.6732	Positive	2010-12-01							HAI
S1102962	1	1962-01-01	49	Urban	2011-03-20	2011-05-15	7	2011-03-15	0	NA	2011-02-22	ELISA C Y R	6	2018-09-04	0	NA	Missing	Missing	Missing	Yes	Missing	Missing	Missing	Missing	Missing	Yes	Missing	Missing	Missing	Missing	Missing	Missing	Missing	Missing	2	ASINTOMATICO DESDE 2012	Total Antigen	3	0.254	11.811	Positive	2010-09-22							HAI
R1300131	1	1979-07-04	33	Urban	2013-05-07	2013-07-12	5	2013-03-22	1	HBAI	2013-02-15	ELISA C Y R	5	2018-08-29	0	NA	Yes	Missing	Missing	Missing	Missing	Missing	Missing	Missing	Missing	Yes	Missing	Missing	Missing	Missing	Missing	Missing	Missing	Missing	0	ASINTOMATICO	Total Antigen	0.456	0.253	1.80237	Positive	2013-02-15	Recombinant	0.967	0.352	2.74716	Positive	2013-02-15
R0900097	1	1984-01-05	25	Rural	2009-09-18	2009-11-24	9	2009-09-09	0	NA	2009-09-04	ELISA C Y R	6	2018-07-11	0	NA	Missing	Missing	Missing	Yes	Missing	Missing	Missing	Missing	Missing	Missing	Missing	Missing	Missing	Yes	Yes	Missing	Missing	Missing	2	ASINTOMATICO DESDE 2010	Total Antigen	1.349	0.209	6.45455	Positive	2009-09-04							HAI
R0900050	2	1970-12-22	38	Rural	2009-09-12	2009-11-27	9	2009-09-02	0	NA	2009-08-31	HAI Y ELISA C	6	2018-05-10	1	BRD	Yes	Missing	Missing	Missing	Missing	Missing	Missing	Missing	Missing	Yes	Missing	Missing	Missing	Missing	Missing	Missing	Missing	Missing	0	ASINTOMATICO	Total Antigen	3.129	0.211	14.8294	Positive	2009-08-31							HAI
M0900338	1	1957-11-08	51	Rural	2009-10-20	2009-12-31	10	2009-10-12	0	NA	2009-10-07	HAI Y ELISA C	9	2019-05-07	0	NA	Missing	Missing	Yes	Missing	Yes	Missing	Missing	Missing	Missing	Missing	Missing	Missing	Missing	Yes	Missing	Missing	Missing	Missing	2	ASINTOMATICO DESDE 2010	Total Antigen	2.982	0.211	14.1327	Positive	2009-10-07							HAI
R1001255	2	1966-08-23	44	Rural	2010-10-07	2010-12-14	8	2010-10-30	0	NA	2010-03-30	HAI Y ELISA C	7	2018-04-04	0	NA	Yes	Missing	Missing	Missing	Missing	Missing	Missing	Missing	Missing	Missing	Missing	Missing	Missing	Yes	Missing	Missing	Yes	Missing	2	ASINTOMATICO DESDE 2011	Total Antigen	2.948	0.211	13.9716	Positive	2010-03-30							HAI
R1001290	1	1960-07-05	50	Urban	2010-07-20	2010-09-21	8	2010-04-01	1	BRADICARDIA SINUSAL	2010-04-01	HAI Y ELISA C	6	2018-04-30	0	NA	Yes	Missing	Missing	Missing	Missing	Missing	Missing	Missing	Missing	Missing	Missing	Missing	Missing	Yes	Missing	Missing	Yes	Missing	2	ASINTOMATICO DESDE 2012	Total Antigen	2.994	0.208	14.3942	Positive	2010-04-01							HAI
R1001563	2	1962-08-07	47	Rural	2010-06-21	2010-08-24	8	2010-05-20	2	HBAI	2010-04-30	HAI Y ELISA C	7	2018-09-21	0	NA	Yes	Missing	Missing	Missing	Missing	Missing	Missing	Missing	Missing	Yes	Missing	Missing	Missing	Missing	Missing	Missing	Missing	Missing	0	ASINTOMATICO	Total Antigen	2.548	0.209	12.1914	Positive	2010-04-30							HAI
V1001048	1	1980-10-14	29	Rural	2010-02-24	2010-05-25	8	2010-02-10	0	NA	2010-02-10	HAI Y ELISA C	7	2019-02-28	0	NA	Missing	Missing	Yes	Missing	Yes	Missing	Missing	Missing	Missing	Missing	Yes	Missing	Missing	Missing	Missing	Yes	Yes	Missing	2	ASINTOMATICO DESDE 2012	Total Antigen	2.585	0.208	12.4279	Positive	2010-02-10							HAI
V0900078	1	1957-04-19	52	Rural	2009-09-11	2009-11-14	9	2009-09-02	0	NA	2009-09-01	HAI Y ELISA C	7	2018-07-10	0	NA	Missing	Missing	Yes	Missing	Missing	Missing	Missing	Missing	Missing	Yes	Missing	Missing	Missing	Missing	Missing	Missing	Missing	Missing	2	ASINTOMATICO DESDE 2012	Total Antigen	1.549	0.211	7.34123	Positive	2009-09-01							HAI
V1002306	2	1959-10-10	51	Rural	2010-10-26	2010-12-26	8	2010-10-08	0	NA	2010-09-22	HAI Y ELISA C	7	2018-09-21	0	NA	Yes	Missing	Missing	Missing	Missing	Missing	Missing	Missing	Missing	Yes	Missing	Missing	Missing	Missing	Missing	Missing	Missing	Missing	0	ASINTOMATICO	Total Antigen	3	0.254	11.811	Positive	2010-09-22							HAI
V1300812	2	1982-09-03	30	Urban	2013-08-20	2013-11-01	5	2013-08-01	1	BIRD	2013-07-05	ELISA C Y R	5	2018-10-04	0	NA	Yes	Missing	Missing	Missing	Missing	Missing	Missing	Missing	Missing	Yes	Missing	Missing	Missing	Missing	Missing	Missing	Missing	Missing	0	ASINTOMATICO	Total Antigen	2.895	0.246	11.7683	Positive	2013-07-05	Recombinant	3	0.35	8.57143	Positive	2013-07-05
V1300572	1	1978-07-15	34	Urban	2013-06-11	2013-08-17	5	2013-06-07	0	NA	2013-05-21	ELISA C Y R	5	2018-12-13	0	NA	Missing	Missing	Yes	Missing	Missing	Missing	Missing	Missing	Missing	Missing	Missing	Missing	Missing	Yes	Missing	Missing	Missing	Missing	2	ASINTOMATICO DESDE 2014	Total Antigen	1.494	0.217	6.88479	Positive	2013-05-21	Recombinant	2.811	0.351	8.00855	Positive	2013-05-21
Z1301122	2	1982-11-16	30	Urban	2013-10-17	2013-12-22	5	2013-09-27	0	NA	2013-09-06	ELISA C Y R	5	2018-10-03	0	NA	Missing	Missing	Yes	Missing	Missing	Missing	Missing	Missing	Missing	Missing	Yes	Missing	Missing	Missing	Missing	Missing	Missing	Missing	2	ASINTOMATICO DESDE 2018	Total Antigen	2.477	0.255	9.71373	Positive	2013-09-06	Recombinant	3	0.35	8.57143	Positive	2013-09-06
Z1300496	1	1963-10-01	49	Urban	2013-06-12	2013-08-14	5	2013-05-23	1	HBAI	2013-05-07	ELISA C Y R	5	2018-07-25	0	NA	Yes	Missing	Missing	Missing	Missing	Missing	Missing	Missing	Missing	Missing	Missing	Missing	Missing	Missing	Yes	Missing	Missing	Missing	2	ASINTOMATICO DESDE 2014	Total Antigen	2.024	0.195	10.3795	Positive	2013-05-07	Recombinant	3	0.351	8.54701	Positive	2013-05-07
R0900429	1	1958-03-02	51	Rural	2009-11-04	2010-01-10	9	2009-10-22	0	NA	2009-10-21	HAI Y ELISA C	6	2019-04-08	0	NA	Missing	Missing	Yes	Missing	Missing	Missing	Missing	Missing	Missing	Missing	Missing	Missing	Missing	Yes	Missing	Missing	Missing	Missing	2	ASINTOMATICO DESDE 2011	Total Antigen	3.025	0.212	14.2689	Positive	2009-10-21							HAI
R1300014	2	1998-05-08	14	Rural	2013-01-31	2013-04-01	6	2013-01-28	0	NA	2013-01-18	ELISA C Y R	5	2019-05-07	0	NA	Yes	Missing	Missing	Missing	Missing	Missing	Missing	Missing	Missing	Yes	Missing	Missing	Missing	Missing	Missing	Missing	Missing	Missing	0	ASINTOMATICO	Total Antigen	2.167	0.248	8.7379	Positive	2013-01-18	Recombinant	2.783	0.354	7.86158	Positive	2013-01-18
R1104225	1	1988-01-12	24	Urban	2012-09-04	2012-11-12	7	2011-11-09	0	NA	2011-10-28	ELISA C Y R	5	2019-05-08	0	NA	Yes	Missing	Missing	Missing	Missing	Missing	Missing	Missing	Missing	Missing	Missing	Missing	Missing	No	Missing	Missing	Missing	Missing	2	ASINTOMATICO DESDE 2014	Total Antigen	2.942	0.25	11.768	Positive	2011-10-28	Recombinant	3	0.352	8.52273	Positive	2011-10-28
T1301010	2	1961-11-13	51	Urban	2013-09-25	2013-11-26	6	2013-09-12	0	NA	2013-08-20	ELISA C Y R	5	2019-04-05	0	NA	Missing	Missing	Yes	Missing	Missing	Missing	Missing	Missing	Missing	Missing	Missing	Missing	Missing	Yes	Missing	Missing	Missing	Missing	2	ASINTOMATICO DESDE 2015	Total Antigen	1.86	0.222	8.37838	Positive	2013-08-20	Recombinant	2.634	0.358	7.35754	Positive	2013-08-20
S1300883	1	1964-12-01	48	Urban	2013-09-12	2013-11-27	5	2013-08-21	0	NA	2013-07-19	ELISA C Y R	5	2018-12-07	0	NA	Missing	Missing	Yes	Missing	Missing	Missing	Missing	Missing	Missing	Missing	Missing	Missing	Missing	Yes	Missing	Missing	Missing	Missing	2	ASINTOMATICO DESDE 2014	Total Antigen	1.823	0.193	9.4456	Positive	2013-07-19	Recombinant	3	0.35	8.57143	Positive	2013-07-19
S1103498	1	1967-12-31	44	Urban	2012-04-11	2012-06-19	6	2011-07-05	0	NA	2011-07-14	ELISA C Y R	5	2018-02-13	0	NA	Yes	Missing	Missing	Missing	Missing	Missing	Missing	Missing	Missing	Yes	Missing	Missing	Missing	Missing	Missing	Missing	Missing	Missing	0	ASINTOMATICO	Total Antigen	2.489	0.245	10.1592	Positive	2011-06-09	Recombinant	2.694	0.349	7.7192	Positive	2011-06-09
S1300078	1	1979-06-05	33	Rural	2013-02-28	2013-05-10	5	2013-02-14	1	BRD	2013-02-01	ELISA C Y R	5	2018-12-12	0	NA	Missing	Missing	Yes	Missing	Missing	Missing	Missing	Missing	Missing	Missing	Missing	Missing	Missing	Yes	Missing	Yes	Missing	Missing	2	ASINTOMATICO DESDE 2014	Total Antigen	2.083	0.249	8.36546	Positive	2013-02-01	Recombinant	2.98	0.349	8.53868	Positive	2013-02-01
S1300115	2	1979-01-14	34	Rural	2013-05-01	2013-07-06	5	2013-02-21	0	NA	2013-02-08	ELISA C Y R	5	2018-09-21	0	NA	Yes	Missing	Missing	Missing	Missing	Missing	Missing	Missing	Missing	Yes	Missing	Missing	Missing	Missing	Missing	Missing	Missing	Missing	0	ASINTOMATICO	Total Antigen	3	0.248	12.0968	Positive	2013-02-08	Recombinant	2.954	0.345	8.56232	Positive	2013-02-08
O1001213	1	1962-09-13	47	Rural	2010-07-05	2010-09-07	8	2010-03-16	0	NA	2010-03-15	HAI Y ELISA C	5	2018-09-06	0	NA	Missing	Missing	Yes	Missing	Missing	Missing	Missing	Missing	Missing	Missing	Missing	Missing	Missing	Yes	Missing	Missing	Missing	Missing	2	ASINTOMATICO DESDE 2011	Total Antigen	2.851	0.211	13.5118	Positive	2010-03-15							HAI
S1002496	1	1964-04-03	46	Urban	2011-01-07	2011-03-11	8	2010-11-11	0	NA	2010-10-28	HAI Y ELISA C	7	2019-03-08	0	NA	Missing	Missing	Yes	Missing	Yes	Missing	Missing	Missing	Missing	Missing	Yes	Missing	Missing	Missing	Missing	Yes	Missing	Missing	2	ASINTOMATICO DESDE 2011	Total Antigen	3	0.252	11.9048	Positive	2010-10-28							HAI
S0900361	1	1956-07-28	53	Urban	2009-10-13	2009-12-30	9	2009-10-05	0	NA	2009-11-09	HAI Y ELISA C	5	2018-10-26	0	NA	Yes	Missing	Missing	Missing	Missing	Missing	Missing	Missing	Missing	Yes	Missing	Missing	Missing	Missing	Missing	Missing	Missing	Missing	0	ASINTOMATICO	Total Antigen	3.022	0.21	14.3905	Positive	2009-11-09							HAI
S0900446	1	1972-08-25	40	Rural	2013-02-06	2013-04-19	6	2013-01-16	0	NA	2009-10-26	HAI Y ELISA C	5	2019-01-29	0	NA	Missing	Missing	Yes	Missing	Missing	Missing	Missing	Missing	Missing	Missing	Missing	Missing	Yes	Missing	Missing	Missing	Yes	Missing	2	ASINTOMATICO DESDE 2016	Total Antigen	2.97	0.209	14.2105	Positive	2009-10-26							HAI
M1300836	2	1974-04-03	39	Urban	2013-08-21	2013-11-05	5	2013-07-29	0	NA	2013-07-15	ELISA C Y R	5	2018-10-30	0	NA	Yes	Missing	Missing	Missing	Missing	Missing	Missing	Missing	Missing	Yes	Missing	Missing	Missing	Missing	Missing	Missing	Missing	Missing	0	ASINTOMATICO	Total Antigen	2.612	0.192	13.6042	Positive	2013-07-15	Recombinant	3	0.352	8.52273	Positive	2013-07-15
B1301086	1	1983-01-01	30	Rural	2013-10-03	2013-12-06	5	2013-09-26	0	NA	2013-09-02	ELISA C Y R	4	2018-06-11	0	NA	Missing	Missing	Yes	Missing	Missing	Missing	Missing	Missing	Missing	Yes	Missing	Missing	Missing	Missing	Missing	Missing	Missing	Missing	2	ASINTOMATICO DESDE 2015	Total Antigen	2.603	0.262	9.93511	Positive	2013-09-02	Recombinant	3	0.357	8.40336	Positive	2013-09-02
G1001331	1	1954-05-17	56	Rural	2010-07-20	2010-09-22	8	2010-09-09	0	NA	2010-03-29	HAI Y ELISA C	7	2018-09-24	0	NA	Missing	Missing	Missing	Missing	Yes	Missing	Missing	Missing	Missing	Yes	Missing	Missing	Missing	Missing	Missing	Missing	Missing	Missing	2	ASINTOMATICO DESDE 2011	Total Antigen	3	0.251	11.9522	Positive	2012-08-15	Recombinant	3	0.355	8.4507	Positive	2012-08-15
G1300158	1	1957-06-06	55	Urban	2013-03-08	2013-05-12	5	2013-02-27	0	NA	2013-02-22	ELISA C Y R	5	2018-11-20	0	NA	yes	Missing	Missing	Missing	Missing	Missing	Missing	Missing	Missing	Yes	Missing	Missing	Missing	Missing	Missing	Missing	Missing	Missing	0	ASINTOMATICO	Total Antigen	2.83	0.245	11.551	Positive	2013-02-22	Recombinant	3	0.344	8.72093	Positive	2013-02-22
G1300586	1	1969-10-20	43	Urban	2013-07-04	2013-09-08	5	2013-06-10	1	BIRD	2013-05-21	ELISA C Y R	5	2018-09-21	0	NA	Missing	Missing	Yes	Missing	Missing	Missing	Missing	Missing	Missing	Yes	Missing	Missing	Missing	Missing	Missing	Missing	Missing	Missing	2	ASINTOMATICO DESDE 2014	Total Antigen	2.811	0.217	12.9539	Positive	2013-05-21	Recombinant	3	0.351	8.54701	Positive	2013-05-21
M1300503	1	1984-11-08	28	Urban	2013-05-14	2013-07-17	5	2013-05-13	0	NA	2013-05-07	ELISA C Y R	5	2018-08-28	0	NA	Missing	Missing	Yes	Missing	Missing	Missing	Missing	Missing	Missing	Missing	Missing	Missing	Missing	Yes	Missing	Yes	Missing	Missing	2	ASINTOMATICO DESDE 2014	Total Antigen	0.326	0.195	1.67179	Positive	2013-05-07	Recombinant	3	0.351	8.54701	Positive	2013-05-07
G1300837	1	1977-09-25	35	Urban	2013-08-21	2013-11-07	5	2013-08-07	1	BRADICARDIA SINUSAL	2013-07-15	ELISA C Y R	5	2018-10-30	2	BRADICARDIA SINUSAL 2014	Missing	Missing	Yes	Missing	Missing	Missing	Missing	Missing	Missing	Yes	Missing	Missing	Missing	Missing	Missing	Missing	Missing	Missing	2	ASINTOMATICO DESDE 2014	Total Antigen	2.166	0.192	11.2812	Positive	2013-07-15	Recombinant	3	0.352	8.52273	Positive	2013-07-15
T1002301	1	1973-09-14	37	Rural	2010-11-02	2011-01-03	7	2010-10-08	0	NA	2010-09-22	HAI Y ELISA C	6	2018-08-15	0	NA	Yes	Missing	Missing	Missing	Missing	Missing	Missing	Missing	Missing	Yes	Missing	Missing	Missing	Missing	Missing	Missing	Missing	Missing	0	ASINTOMATICO	Total Antigen	2.009	0.259	7.75676	Positive	2011-12-13	Recombinant	3	0.353	8.49858	Positive	2011-12-13
M1300198	2	1959-01-31	54	Urban	2013-03-21	2013-05-25	5	2013-03-12	0	NA	2013-03-01	ELISA C Y R	5	2018-10-05	0	NA	Yes	Missing	Missing	Missing	Missing	Missing	Missing	Missing	Missing	Yes	Missing	Missing	Missing	Missing	Missing	Missing	Missing	Missing	0	ASINTOMATICO	Total Antigen	2.909	0.25	11.636	Positive	2013-03-01	Recombinant	3	0.35	8.57143	Positive	2013-03-01
M1300382	1	1971-10-21	41	Urban	2013-05-20	2013-07-21	5	2013-04-29	0	NA	2013-04-11	ELISA C Y R	4	2018-09-03	0	NA	Yes	Missing	Missing	Missing	Missing	Missing	Missing	Missing	Missing	Yes	Missing	Missing	Missing	Missing	Missing	Missing	Missing	Missing	0	ASINTOMATICO	Total Antigen	2.717	0.238	11.416	Positive	2013-04-11	Recombinant	3	0.351	8.54701	Positive	2013-04-11
V1300317	2	1965-10-11	47	Urban	2013-05-01	2013-07-06	6	2013-04-12	0	NA	2013-03-27	ELISA C Y R	5	2019-03-29	0	NA	Missing	Missing	Yes	Missing	Missing	Missing	Missing	Missing	Missing	Yes	Missing	Missing	Missing	Missing	Missing	Missing	Missing	Missing	2	ASINTOMATICO DESDE 2015	Total Antigen	1.852	0.205	9.03415	Positive	2013-03-27	Recombinant	3	0.352	8.52273	Positive	2013-03-27
V1002032	2	1958-05-01	54	Urban	2012-11-06	2013-01-12	7	2011-05-24	2	BRD + HBAI, EV ,MARCAPASO	2010-07-28	HAI Y ELISA C	6	2019-04-11	0	NA	Yes	Missing	Missing	Missing	Missing	Missing	Missing	Missing	Missing	Yes	Missing	Missing	Missing	Missing	Missing	Missing	Missing	Missing	0	ASINTOMATICO	Total Antigen	3	0.261	11.4943	Positive	2010-07-28							HAI
M1300476	1	1959-01-10	54	Urban	2013-08-13	2013-10-16	6	2013-05-30	0	NA	2013-04-30	ELISA C Y R	5	2019-04-10	0	NA	Yes	Missing	Missing	Missing	Missing	Missing	Missing	Missing	Missing	Yes	Missing	Missing	Missing	Missing	Missing	Missing	Missing	Missing	0	ASINTOMATICO	Total Antigen	2.325	0.223	10.426	Positive	2013-04-30	Recombinant	3	0.355	8.4507	Positive	2013-04-30
M1300669	1	1965-05-15	48	Urban	2013-06-22	2013-09-02	5	2013-06-19	0	NA	2013-06-10	ELISA C Y R	5	2018-11-19	0	NA	Yes	Missing	Missing	Missing	Missing	Missing	Missing	Missing	Missing	Yes	Missing	Missing	Missing	Missing	Missing	Missing	Missing	Missing	0	ASINTOMATICO	Total Antigen	0.819	0.239	3.42678	Positive	2013-06-10	Recombinant	0.994	0.354	2.80791	Positive	2013-06-10
M1300937	2	1979-09-22	33	Urban	2013-09-04	2013-11-10	6	2013-08-30	1	HBAI	2013-08-02	ELISA C Y R	5	2019-03-26	0	NA	Yes	Missing	Missing	Missing	Missing	Missing	Missing	Missing	Missing	Missing	Missing	Missing	Missing	Yes	Missing	Missing	Missing	Missing	2	ASINTOMATICO DESDE 2014	Total Antigen	1.959	0.222	8.82432	Positive	2013-08-02	Recombinant	3	0.35	8.57143	Positive	2013-08-02
V1001320	1	1959-05-24	50	Rural	2010-05-20	2010-07-25	8	2010-04-09	0	NA	2010-03-26	HAI Y ELISA C	6	2018-07-19	0	NA	Missing	Missing	Yes	Missing	Missing	Missing	Missing	Missing	Missing	Missing	Missing	Missing	Missing	Yes	Missing	Missing	Yes	Missing	2	ASINTOMATICO DESDE 2011	Total Antigen	3.068	0.208	14.75	Positive	2010-03-26							HAI
V1103130	1	1952-05-29	58	Urban	2011-04-12	2011-06-24	7	2011-04-04	0	NA	2011-03-29	ELISA C Y R	5	2018-04-20	0	NA	Missing	Missing	Yes	Yes	Yes	Missing	Missing	Missing	Missing	Yes	Missing	Missing	Missing	Missing	Missing	Missing	Missing	Missing	2	ASINTOMATICO DESDE 2014	Total Antigen	3	0.247	12.1457	Positive	2011-03-29	Recombinant	3	0.354	8.47458	Positive	2011-03-29
M1102876	1	1966-06-06	44	Rural	2011-03-29	2011-05-24	7	2011-02-17	0	NA	2011-02-03	ELISA C Y R	7	2018-10-03	0	NA	Missing	Missing	Yes	Yes	Missing	Missing	Missing	Missing	Missing	Missing	Missing	Missing	Missing	Yes	Missing	Yes	Missing	Missing	2	ASINTOMATICO DESDE 2012	Total Antigen	2.968	0.248	11.9677	Positive	2011-02-03	Recombinant	2.642	0.361	7.31856	Positive	2011-02-03
R0900501	1	1973-01-19	36	Rural	2009-11-13	2010-01-18	9	2009-11-03	0	NA	2009-10-30	HAI Y ELISA C	7	2019-04-02	0	NA	Missing	Missing	Yes	Yes	Yes	Missing	Missing	Missing	Missing	Missing	Missing	Missing	Yes	Yes	Missing	Yes	Yes	Missing	2	ASINTOMATICO DESDE 2011	Total Antigen	3.069	0.21	14.6143	Positive	2009-10-31							HAI
[truncated: 99 more columns]
